# Supplementary material for: Coelastrella terrestris for Adonixanthin Production: Physiological Characterization and Evaluation of Secondary Carotenoid Productivity
Source: Mar Drugs. 2022 Feb 26;20(3):175. doi: 10.3390/md20030175 (PMC8954916; doi:10.3390/md20030175)
Supplement: Supplementary file 1 [file marinedrugs-20-00175-s001.zip]

Archive with 1 entries (1 files):
- marinedrugs-1574177-Supplementary.pdf
